# Supplementary material for: DNA methylation clock in bull sperm cells reveals the epigenetic aging characteristics and impact on fertility
Source: J Anim Sci Biotechnol. 2026 Jul 2;17:136. doi: 10.1186/s40104-026-01444-5 (PMC13326238; doi:10.1186/s40104-026-01444-5)
Supplement: Supplementary file 1 — Additional file 1: Table S1. Metadata of bull sperm samples included in RRBS and WGBS analyses. Table S2. Information of bisulfite sequencing reads mapping. Table S3. Small-scale DNA methylation clock of sperm cells from 35 Holstein bulls. Table S4. DNA methylation clocks of Holstein bull sperm under different sequencing methods and filter criteria. Table S5. Multivariate linear regression analysis of epigenetic acceleration and breeding values of different bull complex traits, including reproductive traits. Table S6. Multivariate linear regression analysis of epigenetic acceleration and breeding values of different bull conformation traits. Table S7. Cross-species epigenetic clocks of sperm in humans and cattle. Table S8. Cross-breed epigenetic clocks of sperm in Holstein and Montbéliarde bull. [file 40104_2026_1444_MOESM1_ESM.xlsx]

## Sheet: Table S1
Table S1 Metadata of bull sperm samples included in RRBS and WGBS analyses.
Sample	Age_Y	Age_D	Age_M	Birth_date	Collection date	Type	Data_source	BioProject ID	BioSample ID	Breed	Included_in_Integrated83 (78)	Included_in_RRBS49 (35)
A1_2	1.83014	668	22.2667	2020-02-16	2021-11-30	RRBS	In-house	PRJCA032798	SAMC4408962	Holstein	Yes	Yes
A1_3	1.83836	671	22.3667	2020-02-14	2021-12-16	RRBS	In-house	PRJCA032798	SAMC4408963	Holstein	Yes	Yes
A1_4	1.71507	626	20.8667	2020-02-10	2022-01-03	RRBS	In-house	PRJCA032798	SAMC4408964	Holstein	Yes	Yes
A1_5	1.89863	693	23.1	2020-01-06	2021-12-13	RRBS	In-house	PRJCA032798	SAMC4408965	Holstein	Yes	No
A1_6	1.78904	653	21.7667	2019-12-31	2021-09-17	RRBS	In-house	PRJCA032798	SAMC4408966	Holstein	Yes	Yes
A2_1	1.93699	707	23.5667	2019-12-24	2021-10-22	RRBS	In-house	PRJCA032798	SAMC4408967	Holstein	Yes	Yes
A2_2	1.89863	693	23.1	2019-12-15	2022-01-03	RRBS	In-house	PRJCA032798	SAMC4408968	Holstein	Yes	Yes
A2_3	1.88767	689	22.9667	2019-12-05	2021-10-28	RRBS	In-house	PRJCA032798	SAMC4408969	Holstein	Yes	Yes
A2_4	1.81644	663	22.1	2019-11-25	2022-01-07	RRBS	In-house	PRJCA032798	SAMC4408970	Holstein	Yes	Yes
B1_1	2.05479	750	25	2019-10-22	2021-09-10	RRBS	In-house	PRJCA032798	SAMC4408971	Holstein	Yes	Yes
B3_1	2.12055	774	25.8	2019-09-11	2021-07-05	RRBS	In-house	PRJCA032798	SAMC4408972	Holstein	Yes	No
B3_10	2.10959	770	25.6667	2019-01-20	2021-07-05	RRBS	In-house	PRJCA032798	SAMC4408977	Holstein	Yes	Yes
B3_11	2.21096	807	26.9	2019-01-13	2021-10-18	RRBS	In-house	PRJCA032798	SAMC4408978	Holstein	Yes	No
B3_12	2.8411	1037	34.5667	2019-01-12	2022-01-10	RRBS	In-house	PRJCA032798	SAMC4408979	Holstein	Yes	Yes
B3_13	2.86575	1046	34.8667	2019-01-07	2022-01-10	RRBS	In-house	PRJCA032798	SAMC4408980	Holstein	Yes	No
B3_2	2.76438	1009	33.6333	2018-12-15	2021-12-16	RRBS	In-house	PRJCA032798	SAMC4408973	Holstein	Yes	No
B3_7	2.45753	897	29.9	2018-12-15	2022-01-03	RRBS	In-house	PRJCA032798	SAMC4408974	Holstein	Yes	No
B3_8	2.86301	1045	34.8333	2018-12-12	2022-01-03	RRBS	In-house	PRJCA032798	SAMC4408975	Holstein	Yes	Yes
B3_9	2.12603	776	25.8667	2018-10-25	2022-01-06	RRBS	In-house	PRJCA032798	SAMC4408976	Holstein	Yes	Yes
C3_3	3.20274	1169	38.9667	2017-09-20	2021-10-12	RRBS	In-house	PRJCA032798	SAMC4408981	Holstein	Yes	Yes
C3_4	3.01096	1099	36.6333	2017-08-24	2021-07-27	RRBS	In-house	PRJCA032798	SAMC4408982	Holstein	Yes	Yes
C3_5	3.05479	1115	37.1667	2017-08-21	2021-07-09	RRBS	In-house	PRJCA032798	SAMC4408983	Holstein	Yes	Yes
C3_6	3.92603	1433	47.7667	2017-08-20	2021-07-06	RRBS	In-house	PRJCA032798	SAMC4408984	Holstein	Yes	No
C4_1	2.99726	1094	36.4667	2017-01-22	2021-07-05	RRBS	In-house	PRJCA032798	SAMC4408985	Holstein	Yes	Yes
C4_2	3.87945	1416	47.2	2017-01-02	2021-07-12	RRBS	In-house	PRJCA032798	SAMC4408986	Holstein	Yes	Yes
C4_3	3.00548	1097	36.5667	2016-11-02	2021-08-03	RRBS	In-house	PRJCA032798	SAMC4408987	Holstein	Yes	Yes
C4_4	3.88493	1418	47.2667	2016-10-21	2021-07-19	RRBS	In-house	PRJCA032798	SAMC4408988	Holstein	Yes	Yes
C4_5	3.06301	1118	37.2667	2016-10-21	2021-08-05	RRBS	In-house	PRJCA032798	SAMC4408989	Holstein	Yes	No
D4_6	4.06301	1483	49.4333	2016-10-13	2021-08-05	RRBS	In-house	PRJCA032798	SAMC4408990	Holstein	Yes	No
D5_1	4.75342	1735	57.8333	2015-12-29	2021-08-02	RRBS	In-house	PRJCA032798	SAMC4408991	Holstein	Yes	Yes
D5_10	4.81644	1758	58.6	2015-12-17	2021-07-15	RRBS	In-house	PRJCA032798	SAMC4409000	Holstein	Yes	Yes
D5_2	4.74521	1732	57.7333	2014-12-25	2021-06-22	RRBS	In-house	PRJCA032798	SAMC4408992	Holstein	Yes	Yes
D5_3	4.8137	1757	58.5667	2014-12-21	2021-07-27	RRBS	In-house	PRJCA032798	SAMC4408993	Holstein	Yes	Yes
D5_4	4.52603	1652	55.0667	2014-12-15	2021-07-30	RRBS	In-house	PRJCA032798	SAMC4408994	Holstein	Yes	Yes
D5_5	4.79178	1749	58.3	2014-12-13	2021-01-26	RRBS	In-house	PRJCA032798	SAMC4408995	Holstein	Yes	Yes
D5_6	4.45205	1625	54.1667	2012-07-29	2022-01-04	RRBS	In-house	PRJCA032798	SAMC4408996	Holstein	Yes	Yes
D5_7	4.47671	1634	54.4667	2011-11-25	2014-01-03	RRBS	In-house	PRJCA032798	SAMC4408997	Holstein	Yes	Yes
D5_8	4.45753	1627	54.2333	2011-11-19	2014-01-03	RRBS	In-house	PRJCA032798	SAMC4408998	Holstein	Yes	Yes
D5_9	4.59178	1676	55.8667	2011-10-23	2014-01-07	RRBS	In-house	PRJCA032798	SAMC4408999	Holstein	Yes	No
E6_1	5.58082	2037	67.9	2011-02-25	2014-01-06	RRBS	In-house	PRJCA032798	SAMC4409001	Holstein	Yes	Yes
E6_10	7.46575	2725	90.8333	2009-07-21	2014-01-03	RRBS	In-house	PRJCA032798	SAMC4409009	Holstein	Yes	No
E6_2	9.4411	3446	114.867	2009-07-14	2014-01-03	RRBS	In-house	PRJCA032798	SAMC4409002	Holstein	Yes	Yes
E6_3	6.12603	2236	74.5333	2009-03-12	2014-01-03	RRBS	In-house	PRJCA032798	SAMC4409003	Holstein	Yes	Yes
E6_4	6.6274	2419	80.6333	2009-06-02	2014-01-03	RRBS	In-house	PRJCA032798	SAMC6759690	Holstein	Yes	No
E6_5	6.60274	2410	80.3333	2008-12-02	2014-01-07	RRBS	In-house	PRJCA032798	SAMC4409004	Holstein	Yes	No
E6_6	6.49589	2371	79.0333	2008-11-17	2014-12-08	RRBS	In-house	PRJCA032798	SAMC4409005	Holstein	Yes	No
E6_7	5.59726	2043	68.1	2006-11-20	2009-09-30	RRBS	In-house	PRJCA032798	SAMC4409006	Holstein	Yes	Yes
E6_8	5.10137	1862	62.0667	2006-09-21	2009-07-24	RRBS	In-house	PRJCA032798	SAMC4409007	Holstein	Yes	Yes
E6_9	6.06027	2212	73.7333	2006-07-23	2014-01-07	RRBS	In-house	PRJCA032798	SAMC4409008	Holstein	Yes	Yes
H1_6667	3.01096	1099	36.6333	2016-08-11	2019-08-15	WGBS	In-house	PRJCA042261	SAMC5545030	Holstein	Yes	NA
H2_6687	2.90137	1059	35.3	2016-09-19	2019-08-14	WGBS	In-house	PRJCA042261	SAMC5545035	Holstein	Yes	NA
H3_6683	2.92329	1067	35.5667	2016-09-11	2019-08-14	WGBS	In-house	PRJCA042261	SAMC5545033	Holstein	Yes	NA
H4_5618	4.01644	1466	48.8667	2015-08-11	2019-08-16	WGBS	In-house	PRJCA042261	SAMC5545027	Holstein	Yes	NA
H5_6622	2.69041	982	32.7333	2016-12-06	2019-08-15	WGBS	In-house	PRJCA042261	SAMC5545028	Holstein	Yes	NA
L1_6677	2.95616	1079	35.9667	2016-09-01	2019-08-16	WGBS	In-house	PRJCA042261	SAMC5545031	Holstein	Yes	NA
L2_6623	2.68493	980	32.6667	2016-12-08	2019-08-15	WGBS	In-house	PRJCA042261	SAMC5545029	Holstein	Yes	NA
L3_6692	2.80822	1025	34.1667	2016-10-24	2019-08-15	WGBS	In-house	PRJCA042261	SAMC5545036	Holstein	Yes	NA
L4_6686	2.88767	1054	35.1333	2016-09-26	2019-08-16	WGBS	In-house	PRJCA042261	SAMC5545034	Holstein	Yes	NA
L5_6680	2.94247	1074	35.8	2016-09-06	2019-08-16	WGBS	In-house	PRJCA042261	SAMC5545032	Holstein	Yes	NA
Sperm_H01	0.939726	343	11.4333	NA	NA	WGBS	Public	PRJNA488627	SAMN09938029	Holstein	Yes	NA
Sperm_H02	0.945205	345	11.5	NA	NA	WGBS	Public	PRJNA488627	SAMN09938028	Holstein	Yes	NA
Sperm_H03	1.19452	436	14.5333	NA	NA	WGBS	Public	PRJNA488627	SAMN09938027	Holstein	Yes	NA
Sperm_H04	1.17808	430	14.3333	NA	NA	WGBS	Public	PRJNA488627	SAMN09938026	Holstein	Yes	NA
Sperm_H05	0.967123	353	11.7667	NA	NA	WGBS	Public	PRJNA488627	SAMN09938025	Holstein	Yes	NA
Sperm_H06	1.23836	452	15.0667	NA	NA	WGBS	Public	PRJNA488627	SAMN09938024	Holstein	Yes	NA
Sperm_H07	0.961644	351	11.7	NA	NA	WGBS	Public	PRJNA488627	SAMN09938023	Holstein	Yes	NA
Sperm_H08	1.13425	414	13.8	NA	NA	WGBS	Public	PRJNA488627	SAMN09938022	Holstein	Yes	NA
Sperm_H09	0.923288	337	11.2333	NA	NA	WGBS	Public	PRJNA488627	SAMN09938021	Holstein	Yes	NA
Sperm_L01	0.936986	342	11.4	NA	NA	WGBS	Public	PRJNA488627	SAMN09938020	Holstein	Yes	NA
Sperm_L02	1.07671	393	13.1	NA	NA	WGBS	Public	PRJNA488627	SAMN09938019	Holstein	Yes	NA
Sperm_L03	0.956164	349	11.6333	NA	NA	WGBS	Public	PRJNA488627	SAMN09938018	Holstein	Yes	NA
Sperm_L04	0.978082	357	11.9	NA	NA	WGBS	Public	PRJNA488627	SAMN09938017	Holstein	Yes	NA
Sperm_L05	0.923288	337	11.2333	NA	NA	WGBS	Public	PRJNA488627	SAMN09938016	Holstein	Yes	NA
Sperm_L06	0.915068	334	11.1333	NA	NA	WGBS	Public	PRJNA488627	SAMN09938015	Holstein	Yes	NA
Sperm_L07	1.10137	402	13.4	NA	NA	WGBS	Public	PRJNA488627	SAMN09938014	Holstein	Yes	NA
Sperm_L08	1.07397	392	13.0667	NA	NA	WGBS	Public	PRJNA488627	SAMN09938013	Holstein	Yes	NA
Sperm_L09	1.0411	380	12.6667	NA	NA	WGBS	Public	PRJNA488627	SAMN09938012	Holstein	Yes	NA
Sperm1A	8.52055	3110	103.667	NA	NA	WGBS	Public	PRJNA417285	SAMN07982128	Holstein	No	NA
Sperm1B	3.56712	1302	43.4	NA	NA	WGBS	Public	PRJNA417285	SAMN07982132	Holstein	Yes	NA
Sperm2A	9.45753	3452	115.067	NA	NA	WGBS	Public	PRJNA417285	SAMN07982133	Holstein	No	NA
Sperm2B	5.2137	1903	63.4333	NA	NA	WGBS	Public	PRJNA417285	SAMN07982134	Holstein	No	NA
SpermT1	6.95068	2537	84.5667	NA	NA	WGBS	Public	PRJNA545116	SAMN11874434	Holstein	No	NA
SpermT2	6.96712	2543	84.7667	NA	NA	WGBS	Public	PRJNA545116	SAMN11874433	Holstein	No	NA

## Sheet: Table S2
Table S2 Information of bisulfite sequencing reads mapping
Platform	Sample ID	Mapping rate (%)	Global CpG methylation (%)	Number of reads	Bisulfite conversion rate (%)
WGBS	H1	78.1	75.41	281512070	0.9965
WGBS	H2	75.3	75.3	352478352	0.9965
WGBS	H3	80.5	75.14	305756913	0.9961
WGBS	H4	80	75.92	255679967	0.9964
WGBS	H5	79.2	75.89	315176187	0.9966
WGBS	L1	79.9	75.14	288685807	0.9965
WGBS	L2	80.1	74.99	363111941	0.9962
WGBS	L3	80.6	74.79	281102048	0.9965
WGBS	L4	80.9	75.39	278447595	0.9967
WGBS	L5	77.4	75.55	304396709	0.9964
RRBS	A1-2	29.4	74.89	104414788	0.9966
RRBS	A1-3	25.9	74.98	67356110	0.9966
RRBS	A1-4	28.9	75.11	87277546	0.9963
RRBS	A1-5	27.4	75.86	92990648	0.9963
RRBS	A1-6	29.1	75.4	104941100	0.9968
RRBS	A2-1	28.8	75.58	90769380	0.9967
RRBS	A2-2	30.1	75.21	100332014	0.9964
RRBS	A2-3	29.7	74.94	77816114	0.9963
RRBS	A2-4	30.7	75.55	103180842	0.9965
RRBS	B1-1	28.7	74.65	85582360	0.9966
RRBS	B3-1	29.6	75.41	104371326	0.9967
RRBS	B3-2	35.3	76.15	80499452	0.9967
RRBS	B3-7	34.8	75.37	84054880	0.9966
RRBS	B3-8	33.8	75.8	68696906	0.9965
RRBS	B3-9	32.8	76.43	108105858	0.9963
RRBS	B3-10	32.1	75.29	73036046	0.9963
RRBS	B3-11	34.3	75.2	77973464	0.9967
RRBS	B3-12	33	76.09	89425966	0.9967
RRBS	B3-13	36.1	75.36	85974616	0.9964
RRBS	C3-3	37.9	76.31	100538206	0.9962
RRBS	C3-4	38.9	76.11	85599918	0.9968
RRBS	C3-5	37	76.37	94648900	0.9965
RRBS	C3-6	36.7	75.45	104063214	0.9966
RRBS	C4-1	36.5	75.96	100156684	0.9966
RRBS	C4-2	38.2	76.17	88829666	0.9963
RRBS	C4-3	36.9	75.99	102578116	0.9967
RRBS	C4-4	36.1	75.86	90634640	0.9966
RRBS	C4-5	35.9	76	87876236	0.9964
RRBS	D4-6	35.4	76.53	86356324	0.9967
RRBS	D5-1	35	75.92	104982410	0.9969
RRBS	D5-2	35.1	76.02	86157956	0.9967
RRBS	D5-3	36	76.02	92690192	0.9963
RRBS	D5-4	36.4	76.12	92876200	0.9963
RRBS	D5-5	35.3	76.76	99095910	0.9963
RRBS	D5-6	36.4	76.23	87243458	0.9966
RRBS	D5-7	34	75.9	84346428	0.9964
RRBS	D5-8	34.9	76.39	86786096	0.9968
RRBS	D5-9	36.8	75.77	94688484	0.9967
RRBS	D5-10	34.5	76.07	99254538	0.9966
RRBS	E6-1	36.5	76.32	92854220	0.9962
RRBS	E6-2	35.8	76.74	85287278	0.9965
RRBS	E6-3	33	76.67	82612584	0.9967
RRBS	E6-4	36.5	76.74	85608554	0.9968
RRBS	E6-5	37.1	76.24	104108934	0.9964
RRBS	E6-6	36.2	76.23	90344804	0.9964
RRBS	E6-7	35.5	76.9	96430572	0.9965
RRBS	E6-8	35.8	76.78	101558918	0.9968
RRBS	E6-9	35.8	76.26	96034674	0.9965
RRBS	E6-10	36.1	76.4	105403462	0.997

## Sheet: Table S3
Table S3 Small-scale DNA methylation clock of sperm cells from 35 Holstein bulls
Clock CpGs	Coefficient
(Intercept)	-2.5306
29:24871239	0.603199
23:10258770	0.318251
23:10258843	2.52611
23:10258799	9.76606
4:116785682	1.25346
25:931391	-0.950601
18:62885810	0.437268
21:65610208	3.50166
18:64319383	5.26917
1:88510332	-3.81523
9:11476804	3.66283
25:11523189	1.09531
22:60274326	10.0348
11:45740074	-5.62062
1:144571605	0.0330101
19:23665352	0.616765
2:88051840	-0.579445
4:118681603	-4.45993
X:123940189	0.619089
13:47121449	6.06685
29:28241136	-3.07644
12:74903485	3.07202
X:36280941	0.0303554
18:63227399	2.82205
15:30140315	0.80955
22:39484312	0.843769
X:82946843	9.35164
7:16417373	5.37828
7:4437175	0.00557008
15:83622870	2.0813
6:95748870	0.125311
3:110927599	3.74584
24:7044279	4.76189
26:49431880	2.2458
17:48272457	0.360309
22:21542030	9.75861
6:12930373	1.97145
23:44031305	9.32019
X:123940203	4.03603
8:111018785	0.28624
5:326829	7.41125
16:80835092	7.76999
7:16417358	8.93556
18:62341477	0.0061607
17:71518925	-2.33666
7:7986047	3.47222
22:11435971	6.08319
12:10864765	1.98646
22:59938900	-7.89292
18:46123392	1.94415
5:116278332	-0.481099

## Sheet: Table S4
Table S4 DNA methylation clocks of Holstein bull sperm under different sequencing methods and filter criteria
78_5 clock CpGs	78_5 coefficient	78_10 clock CpGs	78_10 coefficient	49_5 clock CpGs	49_5 coefficient	49_10 clock CpGs	49_10 coefficient
No. of consensus CpGs	275330	No. of consensus CpGs	12723	No. of consensus CpGs	842257	No. of consensus CpGs	619752
(Intercept)	0.538224	(Intercept)	-39.6253	(Intercept)	-2.03758	(Intercept)	-18.8497
22:12015772	0.588669	1:456041	0.520109	20:70945221	-0.00857172	17:66164596	1.06547
21:2867200	0.0830212	1:44693215	-1.48043	23:10258816	1.0303	18:64319383	0.00411542
1:150909193	1.71169	1:148130119	-1.20587	9:94535647	0.111904	11:103158652	0.00518911
1:143869797	0.00126201	1:150943041	0.925102	23:10258799	0.498768	X:84557100	3.68787
11:103120466	1.86716	11:63774536	0.25073	1:144257347	8.33544	22:60274326	1.90412
7:13094114	-3.34914	11:92395616	0.201179	11:103158655	0.196015	13:50645124	0.453298
5:118229467	0.0122961	12:73261176	3.68458	22:12015772	1.17659	4:95827024	2.84616
29:45805116	-5.07563	12:81964436	0.00701471	11:103158506	0.842519	16:2803811	0.786801
21:14042595	-0.217053	12:85757086	-16.7889	22:54978941	4.94091	7:18837748	0.247017
19:48292832	1.29134	13:118517	20.772	29:49570758	1.43507	11:45740074	-6.29606
5:110040168	8.9124	13:118539	1.98335	7:41374710	1.55716	1:144571605	19.4579
1:150368759	0.44515	13:42744108	-0.96813	24:1073863	-0.195606	28:43002825	1.93918
1:144571520	5.41191	14:21095733	0.171506	16:49944942	0.67033	11:101815559	1.53525
8:10126212	-5.11248	15:35122	0.229979	21:65610208	0.0234499	1:80056912	3.88603
16:61431528	5.05906	15:55226605	0.313845	16:2803811	4.96325	13:47121449	0.135551
6:53509642	-1.08002	15:84897935	5.11458	7:38082229	10.7113	22:11435971	7.7941
9:28424910	0.592022	16:20602959	26.0033	2:88051840	-0.0606631	22:39484296	0.0623508
7:17737912	1.74153	16:46833870	-0.348723	7:18837748	2.73081	14:1717749	-0.00145539
12:1940956	0.895265	16:46833899	-1.66752	11:45740074	-5.08489	5:110040168	11.0764
21:8472182	2.01102	16:71866581	3.2403	1:144571605	10.4263	26:50855159	0.682484
1:144571540	0.568788	17:14487014	13.0563	25:21717259	4.18435	15:76363073	2.57924
3:87293385	1.66342	18:50641189	2.63876	X:61210085	0.00969143	21:65287817	4.87392
17:66052275	0.547996	19:14088282	4.00423	20:68832105	-14.2986	13:61269373	4.46381
18:62341436	0.590222	19:26871219	-2.08059	14:8801314	0.265216	4:118819042	1.6626
1:60857237	0.915525	19:33202400	-0.0450352	1:80056912	7.18594	26:50730983	3.74841
2:4092133	4.85647	19:36770945	1.33546	22:11435971	11.2918	2:117730	0.468971
2:121597186	2.372	19:49558681	2.28738	19:61052850	5.14465	17:72418766	-5.32881
3:113478776	3.76885	2:223826	22.1914	5:110040168	8.10406	17:72792941	-4.30929
19:53808897	4.82899	2:121569103	1.06934	26:50855159	0.0366551	X:61210061	4.36547
7:38082229	14.8885	2:133744670	-18.9082	15:56077275	5.43534	7:16417358	12.4293
10:41452016	-0.155556	20:112548	-5.81169	25:42152132	1.72521	X:135692187	3.18588
17:48272457	1.80972	20:41390441	1.55369	21:65287817	0.306512	7:5325893	0.139025
10:135636	4.40869	21:32936110	3.42239	25:40358407	3.75412	22:60274441	2.91148
13:33078818	7.23022	21:33021121	-3.48392	13:61269373	4.5503	6:25366884	5.51677
25:40358407	0.00637197	21:67484202	0.1183	4:118819042	1.94178	11:98486603	1.33317
19:27994968	0.69454	22:48478480	22.8742	26:50730983	9.08608	8:89051999	3.73668
7:20257965	5.73311	22:52108628	3.51002	2:117730	0.0699108	6:12930373	8.77062
25:40358451	1.31894	22:55626695	1.27244	17:72418766	-2.88446	5:326829	9.04058
2:124180760	0.965003	22:58803582	-5.15637	10:235372	0.320665	7:16417373	8.0608
12:86021488	-5.11114	22:59277985	6.98827	20:71307395	3.34467	16:80908465	-6.32719
7:13094148	-10.909	23:42616	-9.21676	19:53328254	1.84367	7:13094148	-14.8875
11:49582963	0.427334	23:47501	-7.52852	11:102318867	0.450209	18:59781792	0.458717
19:29281088	0.0531108	23:14970611	0.0191349	6:114792550	-3.84728	5:117067535	3.92352
15:74602081	3.96739	23:19416324	-1.68925	29:151852	0.283947	21:69636416	0.521253
20:68832105	-12.2725	23:21751778	-0.126347	19:53808897	6.67618	2:135601397	6.8652
15:84863931	5.94853	23:48541308	-1.68149	17:72792941	-2.50331	X:133039386	10.4435
26:49667505	0.837183	24:58235236	-0.619741	25:5545123	0.139199	23:7240130	1.98438
19:36701571	-2.88371	25:21542015	0.159189	X:61210061	1.32566	X:135692180	1.49866
3:72634010	0.0108233	25:32878939	2.54427	7:16417358	4.22789	25:41745119	8.73284
4:99104594	6.07394	26:49200678	-3.01189	18:60410385	3.00064	19:40049440	0.422793
21:46694934	0.214002	27:6220091	11.6331	6:25366884	0.918721	17:72617430	4.56024
11:28513416	0.288871	27:6222755	80.6833	2:4092133	0.218332	12:6722651	2.11178
7:102594414	0.067199	27:6224453	0.173425	X:44461375	0.416318	22:39484273	1.99156
19:61132791	6.23968	27:35938273	0.859021	6:12930373	0.376708	1:144571463	0.904015
18:59781792	1.48552	28:25942994	3.03423	23:20702	5.93462	6:114431312	0.049465
8:56976380	0.0657593	28:35116360	-5.9801	7:16417413	5.06811
1:150943018	1.33386	28:35116451	-5.73176	6:114137178	0.805485
23:50347015	1.07249	29:26013	-266.11	7:13094148	-10.1409
7:48636394	0.621803	29:26106	-24.8807	8:56976380	2.08279
25:5545123	0.964745	29:20965740	16.7848
7:20246719	1.17063	29:40368583	-14.8159
29:151852	3.91767	29:50948160	15.3634
16:79663773	0.0255764	3:21071244	0.066601
2:174405	0.510112	3:26345595	2.87291
16:74651003	0.436387	3:120968375	0.634476
20:5693987	2.83416	3:120968419	0.0200537
7:61177464	0.00867506	4:9763969	-15.1267
5:80950843	0.283686	4:65695007	0.00622172
9:101863542	-2.3021	4:117270049	-1.64919
23:50421264	3.84012	4:119845066	0.478758
11:98486603	0.819267	4:119845100	23.1867
25:16211360	3.72108	4:119845347	27.3368
22:11978418	1.29295	4:119845469	14.6579
13:74932619	1.28908	5:29293992	1.33738
11:103922322	1.81508	5:29786856	8.82293
24:2153314	1.55681	5:30494774	1.44851
12:18495478	3.01952	5:104021509	9.88485
5:119478309	0.499689	5:104747033	3.05404
28:2912152	-0.0984876	5:104747049	13.2347
29:45805156	-1.57137	6:90911356	2.25948
25:35493395	5.92892	7:120454	14.8527
4:117476678	-1.77925	7:120495	94.4672
17:68303651	3.27326	7:555572	38.2154
12:85122613	-5.74248	7:37811219	3.01403
20:66127192	3.63539	7:40344583	-1.30911
13:78612166	1.42135	7:52469986	-16.1444
7:10858652	1.09242	9:559534	10.2789
1:136677875	0.830129	9:9768560	0.382451
10:2558753	0.274423	9:80963140	4.28868
8:112197301	1.08899	9:99104129	0.948256
20:17620008	1.50847	9:101901667	16.1288
22:59274620	0.313082	X:5493134	3.9209
18:56924146	-5.18499	X:37645744	1.34263
		X:84662352	-31.0479
		X:84662365	-48.2989
		X:84662401	-12.0223

## Sheet: Table S5
Table S5 Multivariate linear regression analysis of epigenetic acceleration and breeding values of different bull complex traits, including reproductive traits
Trait	Coefficient_for_Trait	StdError_for_Trait	Tvalue_for_Trait	Coefficient_for_Age	StdError_for_Age	Tvalue_for_Age	Coefficient_for_Interaction	StdError_for_Interaction	Tvalue_for_Interaction	P.value.for.Trait	P.value.for.Age	P.value.for.Interaction
TPI	-0.0273974	0.015446	-1.77375	-0.488794	0.974851	-0.501403	0.000558699	0.000426323	1.31051	0.0850618	0.619318	0.198809
MY/Lbs	NA	NA	NA	0.797635	0.0761293	10.4774	NA	NA	NA	NA	3.48684e-12	NA
MP/Lbs	NA	NA	NA	0.767378	0.149845	5.12113	NA	NA	NA	NA	1.19634e-05	NA
MF/Lbs	NA	NA	NA	0.699352	0.108146	6.46675	NA	NA	NA	NA	2.14684e-07	NA
Productive Life	NA	NA	NA	0.761987	0.0939518	8.11041	NA	NA	NA	NA	1.85756e-09	NA
Cow Conception Rate	NA	NA	NA	0.871143	0.057169	15.238	NA	NA	NA	NA	9.28144e-17	NA
Cow Livability	NA	NA	NA	0.857337	0.0528496	16.2222	NA	NA	NA	NA	1.41953e-17	NA
Somatic Cell Score	NA	NA	NA	4.29056	1.35482	3.16688	NA	NA	NA	NA	0.00324701	NA
METR/%	NA	NA	NA	0.864234	0.081723	10.5752	NA	NA	NA	NA	2.7327e-12	NA
DA/%	NA	NA	NA	0.772867	0.0774052	9.98469	NA	NA	NA	NA	1.21321e-11	NA
Feed Saved	NA	NA	NA	0.896848	0.0549865	16.3103	NA	NA	NA	NA	1.20507e-17	NA
Daughter Pregnancy Rate	NA	NA	NA	0.901823	0.0646587	13.9474	NA	NA	NA	NA	1.25596e-15	NA
Heifer Conception Rate	NA	NA	NA	0.843808	0.0513491	16.4328	NA	NA	NA	NA	9.60883e-18	NA
Heifer Livability	NA	NA	NA	0.739322	0.124408	5.94272	NA	NA	NA	NA	1.02203e-06	NA
MAST/%	NA	NA	NA	0.815485	0.0663717	12.2866	NA	NA	NA	NA	4.66873e-14	NA
KETO/%	NA	NA	NA	0.809706	0.101161	8.00413	NA	NA	NA	NA	2.50367e-09	NA
RP/%	NA	NA	NA	0.872667	0.0570402	15.2992	NA	NA	NA	NA	8.23758e-17	NA
MFEV/%	NA	NA	NA	0.893355	0.0526996	16.9518	NA	NA	NA	NA	1.8856e-18	NA
Sire Calving Ease/%	NA	NA	NA	-0.0641743	0.41443	-0.154849	NA	NA	NA	NA	0.87783	NA
Dtr Calving Ease/%	NA	NA	NA	0.518431	0.261446	1.98293	NA	NA	NA	NA	0.055266	NA
Sire stillbirth/%	NA	NA	NA	-0.0316774	0.594923	-0.0532462	NA	NA	NA	NA	0.957839	NA
Dtr stillbirth/%	NA	NA	NA	1.19723	0.357363	3.35017	NA	NA	NA	NA	0.00194559	NA

## Sheet: Table S6
Table S6 Multivariate linear regression analysis of epigenetic acceleration and breeding values of different bull conformation traits
Trait	Coefficient_for_Trait	StdError_for_Trait	Tvalue_for_Trait	Coefficient_for_Age	StdError_for_Age	Tvalue_for_Age	Coefficient_for_Interaction	StdError_for_Interaction	Tvalue_for_Interaction	P.value.for.Trait	P.value.for.Age	P.value.for.Interaction
BWC	-5.31582	3.17941	-1.67195	0.886897	0.0524101	16.9222	0.107984	0.066729	1.61824	0.103714	3.93723e-18	0.114851
strength	-5.43139	3.69667	-1.46927	0.872893	0.0508004	17.1828	0.117673	0.0768967	1.53028	0.150953	2.46903e-18	0.1352
TPI	-0.0273974	0.015446	-1.77375	-0.488794	0.974851	-0.501403	0.000558699	0.000426323	1.31051	0.0850618	0.619318	0.198809
stature	-3.28452	2.63118	-1.2483	0.842071	0.0524786	16.046	0.076107	0.0608909	1.24989	0.220447	1.97382e-17	0.219875
UDC	3.48732	3.53419	0.986738	0.918177	0.0717564	12.7957	-0.095271	0.080898	-1.17767	0.330741	1.49066e-14	0.247107
FLC	-0.882729	6.68453	-0.132056	0.847714	0.0527871	16.0591	-0.0188958	0.154505	-0.122299	0.895719	1.92576e-17	0.903382
PTAP	-1.24679	3.90048	-0.319652	0.850081	0.0647991	13.1187	0.00727185	0.0917365	0.0792689	0.751188	7.33839e-15	0.937283
body depth	NA	NA	NA	0.873244	0.0514178	16.9833	NA	NA	NA	NA	3.52748e-18	NA
dairy form	NA	NA	NA	0.868946	0.0600903	14.4607	NA	NA	NA	NA	4.36768e-16	NA
rump angle	NA	NA	NA	0.648073	0.0638148	10.1555	NA	NA	NA	NA	4.10221e-09	NA
thurl width	NA	NA	NA	0.893111	0.0578357	15.4422	NA	NA	NA	NA	6.24023e-17	NA
R. Legs-S View	NA	NA	NA	0.869306	0.0526432	16.5132	NA	NA	NA	NA	8.28717e-18	NA
R. Legs-R View	NA	NA	NA	0.852479	0.0514395	16.5725	NA	NA	NA	NA	7.43298e-18	NA
Foot Angle	NA	NA	NA	0.843617	0.0512903	16.4479	NA	NA	NA	NA	9.34496e-18	NA
F&L Score	NA	NA	NA	0.845169	0.053644	15.7551	NA	NA	NA	NA	3.42196e-17	NA
F. Udder Att.	NA	NA	NA	0.875036	0.0744273	11.7569	NA	NA	NA	NA	1.58249e-13	NA
R. Udder Ht.	NA	NA	NA	0.895241	0.0656252	13.6417	NA	NA	NA	NA	2.38774e-15	NA
R. Udder Wid.	NA	NA	NA	0.915372	0.0770779	11.8759	NA	NA	NA	NA	1.19934e-13	NA
Udder Cleft	NA	NA	NA	0.874559	0.0577078	15.155	NA	NA	NA	NA	1.09204e-16	NA
Udder Depth	NA	NA	NA	0.862946	0.0587593	14.6861	NA	NA	NA	NA	2.76994e-16	NA
F. Teat Place	NA	NA	NA	0.830646	0.0682075	12.1782	NA	NA	NA	NA	5.97733e-14	NA
R. Teat Place	NA	NA	NA	0.856887	0.0649582	13.1913	NA	NA	NA	NA	6.26736e-15	NA
Teat Length	NA	NA	NA	0.869714	0.0562564	15.4598	NA	NA	NA	NA	6.03096e-17	NA

## Sheet: Table S7
Table S7 Cross-species epigenetic clocks of sperm in humans and cattle
Human cattle clock CpGs	Coefficient
(Intercept)	-7.2328
chr1:28052294	45.4379
chr8:145700268	0.169301
chr6:31509402	-4.2514
chr20:62710948	0.443878
chr1:26201753	-27.3483
chr18:30050338	20.6399
chr17:17109239	7.63257
chr16:616857	-4.5402
chr1:40204497	25.0696
chr15:79103025	0.0535333
chr3:137483063	1.43324
chr11:3187803	-0.707519
chr11:84431816	1.75711
chr8:86350889	0.958727
chr1:110610899	-16.8254
chr10:103538476	-2.42887
chr8:145533149	-1.51881
chr1:2126776	-19.711
chr12:11324011	25.6807
chr1:67600547	2.33517
chr12:124798985	0.298414
chr19:2977389	13.9515
chr1:3564031	-7.67173
chr11:1991814	-3.65342
chr1:42049046	1.45603
chr12:64784252	-7.21945
chr12:69753453	-8.45828
chr1:109584182	47.3137
chr20:2732640	14.1913
chr5:14610368	-0.658673
chr2:23865356	7.3035
chr2:179315077	4.50407
chr3:58508267	-3.69805
chr11:45199222	9.24669
chr1:22859944	-11.5789
chr7:4830402	25.9679
chr1:222638644	-15.6419
chr8:145533199	0.14093
chr4:996052	-18.24
chr17:72890209	-5.03221
chr19:3404252	2.98354
chr8:144450942	31.526
chr17:16190567	-0.0253273
chr11:606568	15.0129
chr14:21503144	-3.87642
chr11:69357261	-0.372426
chr1:161172049	10.1909
chr7:27208114	-3.14737
chr13:28491409	32.044
chr19:3752665	-8.31607
chr7:100728591	-1.77051
chr1:6673703	10.0738
chr19:16606648	-2.45928
chr17:46797764	-7.95988
chr22:24979642	-5.35117
chr4:759882	1.46591
chr12:120106071	1.63762
chr11:2562647	-0.850969
chr12:121974305	-17.2156
chr10:45937838	5.33587
chr12:124497105	-7.81339
chr17:65850811	16.218
chr6:19804855	0.0840312
chr17:58226981	-11.4058
chr2:110874706	8.12981
chr12:7188426	5.71166
chr15:75918304	-5.08519
chr17:72932588	-1.22099
chr12:122089539	-1.80373
chr1:156696846	0.00843353
chr5:1338438	-2.38861
chr19:19144905	13.0351
chr6:348772	5.21094
chr17:72919081	-4.07848
chr1:19166513	0.0715929
chr17:34207341	3.97304
chr7:35839999	30.0622
chr1:33338410	-1.0518
chr10:6264562	-5.87254
chr1:1560531	1.84821
chr17:59477081	-2.93769
chr18:35145353	5.60689
chr5:1748377	-1.82351
chr17:47967133	-10.1969
chr19:3404767	6.47266
chr1:38512230	0.0237004
chr17:70395884	11.9894
chr7:1277703	-0.0365865
chr7:30518703	-6.6142
chr17:48624393	-12.7024
chr10:134896691	-0.0430905
chr17:46688321	21.0132
chr10:13570209	1.76073
chr3:46506864	-3.45593
chr6:31508167	-0.727001
chr1:11752772	-12.9777
chr17:74553622	12.0698
chr11:6704750	-0.118831
chr11:14521321	2.97596
chrX:10535200	21.2326
chr3:145968726	-32.245
chr1:43886645	-16.2697
chr4:3480318	-2.279
chr17:46700424	-2.64951
chr19:13879660	2.67662
chr12:49740718	-4.18188
chr4:129752499	12.0092
chr1:32574126	45.8165
chr15:74426086	29.2373
chr14:24592239	-6.54201
chr17:982115	3.0172
chr2:388418	0.297421
chr6:28891051	-6.1976
chr8:105509339	14.0706
chr1:209757929	-0.287942
chr11:68747636	5.40795
chr19:501976	-25.6631
chr15:57210107	-15.4014
chr17:34062395	3.6136
chr4:149297469	0.851814
chr6:1610688	11.8599

## Sheet: Table S8
Table S8 Cross-breed epigenetic clocks of sperm in Holstein and Montbéliarde bull
Clock CpGs	Coefficient
(Intercept)	5.74402
1:130113269	3.87707
1:155195792	0.452849
13:334855	0.793519
13:345984	14.2073
13:10811817	1.21273
13:58425159	-0.443105
14:80971269	0.0176912
15:55650985	0.631618
16:50698722	3.67308
17:69831294	0.574204
18:18657288	1.04925
18:47786602	0.600846
18:57300837	0.0105508
19:15687205	0.513864
19:21826892	-0.693222
19:47757590	2.547
19:54797906	2.00937
20:3331297	0.476273
20:4652900	0.0664214
20:25583742	1.29187
20:67925617	-4.55198
21:678436	0.888207
21:26540435	2.63914
21:43333010	-3.23322
22:983437	0.646457
22:52960838	-1.26086
23:15918	1.81576
23:16100	0.53527
23:37644	0.415906
23:5552275	0.0212895
23:48088025	0.0206049
24:16999817	0.424092
24:20589282	0.0713067
24:20945432	0.0372621
24:28667091	1.1247
25:25047107	0.678421
25:41909734	0.0107041
26:13030946	0.377262
26:32977015	2.2432
27:16415	4.64986
27:6223675	1.31043
29:39867998	4.59393
29:44297249	0.00591459
29:44542817	-2.84347
4:68795317	0.164213
4:68795357	0.00766728
4:113812734	-0.261034
4:118700418	0.489785
5:23238788	0.111732
5:32262436	0.196274
5:116912305	0.226277
6:105200714	0.0850032
6:115606466	0.606033
7:34516475	1.07962
7:93871065	0.894427
7:95191818	0.455164
7:102415694	0.151339
7:109060176	0.188133
8:69142788	1.99396
8:79293855	0.278992
8:102129645	6.11401
8:109978365	0.750547
9:30889	-2.09054
9:30910	-2.69183
